# Supplementary material for: The Development of Reagentless Amperometric Glucose Biosensor Based on Gold Nanostructures, Prussian Blue and Glucose Oxidase
Source: Biosensors (Basel). 2023 Oct 20;13(10):942. doi: 10.3390/bios13100942 (PMC10605372; doi:10.3390/bios13100942)
Supplement: Supplementary file 1 [file biosensors-13-00942-s001.zip]

Archive with 1 entries (1 files):
- biosensors-2604816-supplementary.pdf
